# Supplementary material for: Proposed Mobility Assessments with Simultaneous Full-Body Inertial Measurement Units and Optical Motion Capture in Healthy Adults and Neurological Patients for Future Validation Studies: Study Protocol
Source: Sensors (Basel). 2021 Aug 30;21(17):5833. doi: 10.3390/s21175833 (PMC8434336; doi:10.3390/s21175833)
Supplement: Supplementary file 1 [file sensors-21-05833-s001.zip]

Archive with 1 entries (1 files):
- sensors-1338135-supplementary.pdf
